# Supplementary material for: Correction: Transcript Analysis and Regulative Events during Flower Development in Olive (Olea europaea L.)
Source: PLoS One. 2022 Jan 21;17(1):e0263101. doi: 10.1371/journal.pone.0263101 (PMC8782328; doi:10.1371/journal.pone.0263101)
Supplement: S1 File — (XLSX) [file pone.0263101.s001.xlsx]

## Sheet: Fig5 panelC
sample	stage	replicate	Efa	AP3	PI	AG	SHP1	STK	SEP2.2	SEP3
Leccino S4	Ca/Co	R1	29.3499	29.304	34.1081	35.782	35.5811	34.8887	27.8302	31.8521
		R2	29.6481	29.2965	34.1833	35.8677	36.9727	35.1789	27.6435	31.6385
		R3	29.6585	29.2188	33.2023	35.9663	35.2395	34.6425	27.4883	31.5722
	Anthers	R1	31.6744	30.937	33.8781	35.5144	36.5401	33.1638	28.7404	34.2051
		R2	31.5085	30.7737	34.2069	35.4	36.9252	34.0805	28.9975	33.9026
		R3	31.8094	30.8206	34.3092	35.7042	36.6422	33.4252	29.351	34.9352
	Pistils	R1	28.8625	30.978	36.8242	31.5081	33.0233	31.3969	26.8053	32.1266
		R2	28.8922	30.9541	36.9641	31.3403	32.7664	31.4903	26.9318	32.1365
		R3	28.9476	31.047	36.1559	31.0812	33.3151	30.9205	26.9571	32.1652

## Sheet: Fig5 panelD
sample	stage	replicate	Efa	AP2	Efa	PI	Efa	AP1	SEP2.1	SEP4	Efa	SEP3	AG	Efa	FUL	Efa	SEP2.2	STK	Efa	AP3	SHP1
Leccino	b1	R1	22.8352	33.2065	22.2898	33.7031	24.8847	35.8016	ND	29.6765	24.6082	34.8454	37.1647	22.8318	34.1121	23.4994	33.6143	32.6037	22.4892	33.2657	35.2553
		R2	22.809	32.6833	22.2065	34.2744	24.7309	34.7396	37.089	29.7404	24.6583	35.3922	38.2025	22.7421	34.0131	23.5174	32.2497	34.6336	22.3515	33.3872	34.5636
		R3	22.8679	34.0076	22.2313	33.7405	24.7526	37.0605	ND	29.7397	24.7131	37.0394	ND	22.9132	33.427	23.6005	32.4973	36.5183	22.3683	34.0855	35.0882
	b2	R1	22.6991	34.9877	22.0788	31.9163	24.6462	25.3044	28.017	28.7753	24.398	32.4187	31.8089	22.6315	30.5255	23.4052	26.4119	34.52	22.2169	29.0951	30.7981
		R2	22.6139	35.6419	22.0739	31.2981	24.4099	25.2425	27.8179	28.9451	24.234	31.9774	31.1791	22.6588	30.2465	23.2959	26.541	34.8198	22.1096	29.0782	30.8874
		R3	22.6224	34.9466	22.0312	33.0167	24.4103	25.2658	27.9679	28.873	24.5026	32.1899	32.7283	22.7826	30.3158	23.398	26.367	38.8903	22.1609	29.0291	30.8371
	b3	R1	22.1623	34.3727	21.7533	31.9325	24.2254	24.6621	27.6387	27.847	23.9442	32.1489	34.7374	22.1899	30.3587	22.8739	25.987	37.112	21.7364	29.076	30.9798
		R2	22.2142	34.3167	21.6716	32.494	24.0269	24.4253	27.8239	28.1597	23.903	32.0774	31.0026	22.2528	29.8853	22.8021	26.108	34.1287	21.7937	28.9362	30.9955
		R3	22.3561	34.5318	21.5532	31.429	24.2596	24.8427	27.619	28.071	24.0927	31.6089	33.4875	22.2708	29.9192	22.8119	26.1332	35.9526	21.7514	28.8779	30.8213
	s1	R1	22.4671	30.9155	21.8966	27.534	24.3691	25.843	24.9133	29.8375	24.1665	27.8173	26.3642	22.4723	29.4479	23.0381	24.3938	29.157	21.9603	24.9828	27.5339
		R2	23.1212	31.4222	21.8722	27.3566	24.3357	25.3675	24.8829	29.9199	23.9496	28.1071	26.4135	22.3709	29.3654	23.0162	24.3326	29.2305	21.9325	24.9629	27.5123
		R3	22.4088	31.404	21.8402	27.2691	24.2778	25.3872	24.8914	30.9455	24.0927	27.8173	26.4315	22.4477	29.6045	23.0938	24.3506	29.7052	21.9067	25.0303	27.3139
	s2	R1	22.8256	32.0504	21.6855	25.827	24.1242	26.5023	24.644	29.971	23.9751	27.0347	24.7048	22.1853	28.6362	22.7834	24.5417	27.2003	21.7383	24.9858	26.7844
		R2	22.191	31.9197	21.5268	25.8008	23.9766	26.2881	24.6489	30.185	23.9375	26.831	24.6785	22.2146	28.627	22.8483	24.4301	26.951	21.6715	24.8231	26.8683
		R3	22.2013	32.5666	21.559	25.5612	24.0135	26.2989	24.359	30.0268	23.9781	26.8769	24.8794	22.1982	28.6976	22.6024	24.5222	27.0149	21.653	24.9323	26.7239
	s3	R1	22.4311	34.1291	21.9173	25.8264	24.2704	26.9566	24.7411	29.9477	23.9293	26.7185	23.8388	22.3971	29.1804	23.0343	24.2418	25.8086	21.9404	24.9852	27.1997
		R2	22.3915	33.6237	21.9356	25.5694	24.1487	27.1666	25.2119	30.0723	23.8915	26.4897	23.7136	22.3992	28.952	23.0432	24.3099	26.2096	21.962	24.9696	27.1314
		R3	22.3365	34.5133	21.9047	25.6671	24.2173	27.0968	24.6893	30.0686	24.1253	26.4365	23.8634	22.3779	28.9109	22.9945	24.2118	26.4197	21.8971	24.8547	26.9635
