# Supplementary material for: Correction: Transcript Analysis and Regulative Events during Flower Development in Olive (Olea europaea L.)
Source: PLoS One. 2022 Jan 21;17(1):e0263101. doi: 10.1371/journal.pone.0263101 (PMC8782328; doi:10.1371/journal.pone.0263101)
Supplement: S2 File — (XLSX) [file pone.0263101.s002.xlsx]

## Sheet: Sheet1
Raw data (Mean of Ct values) of RT-qPCR analyses reported in Fig.6. The relative amounts of all mRNAs were calculated using the ΔΔCT method.
The housekeeping gene Actin-7α was used as endogenous reference locus to normalize the expression levels of the target genes
stage	sample	replicate	Actin-7α	BAM1	INV-CW	INV-V	GBSSY	SUSy	NLP1	SPDS	SPMS	ADC	MYBPA1	MYBC2
S6	LE_PF	R1	25.96	16.44	22.86	24.08	18.87	24.68	20.85	24.16	24.22	22.78	23.22	23.41
	LE_PF	R2	25.99	16.47	22.73	23.83	18.91	24.9	20.8	24.17	23.94	22.75	23.04	23.49
	LE_PF	R3	26.04	16.48	22.76	23.62	18.97	24.86	20.89	24.19	24.04	22.82	23.01	23.48
	DA_PF	R1	25.77	16.65	23.14	28.73	19.69	24.32	21.27	23.91	24.3	21.9	22.76	23.36
	DA_PF	R2	25.71	16.59	23.19	28.2	19.57	24.29	21.38	24.34	24.53	21.83	23.08	23.66
	DA_PF	R3	25.67	16.61	23.03	28.34	19.52	24.34	21.24	24.33	24.57	22.23	23.37	23.57
	LE_SF	R1	25.48	16.4	24.25	27.01	18.47	25.33	21.59	25.02	24.48	23.42	22.89	23.58
	LE_SF	R2	25	16.42	24.18	27.99	18.5	25.47	21.55	24.77	24.51	23.37	22.95	23.78
	LE_SF	R3	25.31	16.46	24.26	27.54	18.43	25.44	21.59	24.94	25.53	23.43	22.97	23.78
	DA_SF	R1	24.38	16	21.83	21.71	18.28	22.92	19.08	22.59	21.85	21.46	21.53	21.26
	DA_SF	R2	24.29	15.99	21.77	21.68	18.36	22.84	19.1	22.51	21.92	21.48	21.53	21.32
	DA_SF	R3	24.38	15.89	21.78	21.64	18.38	22.91	19.13	22.59	21.87	21.49	21.48	21.38
S9	LE_PF	R1	29.95	19.05	28.84	30.81	24.03	30.46	26.22	29.32	28.27	27.52	21.75	15.15
	LE_PF	R2	29.9	18.92	28.93	30.01	24.15	31.81	25.51	29.56	27.85	27.4	23.49	15.71
	LE_PF	R3	29.81	19.19	28.79	30.57	23.98	31.4	25.8	29.32	27.9	27.31	22.34	15.64
	DA_PF	R1	24.38	13.71	22.96	24.96	18.73	25.39	19.66	23.03	22.08	20.36	26.49	19.53
	DA_PF	R2	24.28	13.79	22.81	24.64	18.58	25.37	19.58	22.97	22.11	20.29	25.71	18.45
	DA_PF	R3	24.25	13.78	22.81	25.16	18.5	25.43	19.54	23.07	22.04	20.35	26.15	18.96
	LE_SF	R1	24.65	13.92	21.18	19.72	16.93	23.79	20.72	24.04	22.97	20.97	20.85	19.67
	LE_SF	R2	25.01	14.68	21.44	19.49	17.34	24.03	21.66	24.98	23.26	21.12	20.8	20.03
	LE_SF	R3	24.44	13.71	21.12	19.6	16.56	23.25	20.69	24.14	22.51	21.19	19.99	19.12
	DA_SF	R1	24.43	13.91	21.11	20.08	16.94	23.14	20.62	23.63	22.38	20.45	20.55	19.66
	DA_SF	R2	24.57	14.11	21.23	19.09	17.13	23.89	20.56	24.03	23.26	20.56	20.47	19.58
	DA_SF	R3	24.67	14.13	21.17	19.73	17.28	23.38	20.6	24.27	22.65	20.58	20.81	19.37
	LE_anther	R1	26.23	15.42	22.2	24.31	20.3	25.7	21.3	24.63	23.73	23.39	22.12	23.13
	LE_anther	R2	26.27	15.43	22.25	23.98	20.29	25.67	21.29	24.64	23.75	23.34	21.06	24.63
	LE_anther	R3	26.33	15.45	22.26	23.97	20.31	25.68	21.34	24.58	23.75	23.46	21.8	23.84
	DA_anther	R1	26.18	15.33	22.27	25.78	20.25	25.52	21.43	24.85	23.77	23.29	19.02	22.35
	DA_anther	R2	26.22	15.3	22.04	25.53	20.22	25.66	21.37	24.67	23.86	23.31	19.8	24.13
	DA_anther	R3	26.1	15.33	22.15	25.59	20.19	25.56	21.35	24.78	23.75	23.32	19.45	23.36
	LE_UF	R1	22.9	17.53	21.78	16.96	18.58	24.6	20	23.26	23.1	21.19	20.85	24.12
	LE_UF	R2	22.97	17.01	21.94	16.99	18.63	24.56	20.76	23.66	22.89	20.27	20.38	24.15
	LE_UF	R3	23.06	18.04	21.87	16.99	18.66	24.63	20.24	23.43	23.35	20.75	21.15	24.09
	DA_UF	R1	22.7	17.78	19.2	17.81	18.33	23.52	20.6	23.52	23.25	20.78	19.84	23.62
	DA_UF	R2	22.61	17.41	19.2	17.87	18.25	23.59	20.21	23.57	22.69	20.94	20.38	23.82
	DA_UF	R3	22.72	16.93	19.17	17.86	18.25	23.59	20.22	23.55	23.18	20.77	19.9	23.66
