# Supplementary material for: Correction: Transcript Analysis and Regulative Events during Flower Development in Olive (Olea europaea L.)
Source: PLoS One. 2022 Jan 21;17(1):e0263101. doi: 10.1371/journal.pone.0263101 (PMC8782328; doi:10.1371/journal.pone.0263101)
Supplement: S3 File — (XLSX) [file pone.0263101.s003.xlsx]

## Sheet: Sheet1
Raw data (Mean of Ct values) of RT-qPCR analyses reported in Fig.7. The relative amounts of all mRNAs were calculated using the ΔΔCT method.
The housekeeping gene Elongation Factor 1-α (EF1α) was used as endogenous reference locus to normalize the expression levels of the target genes
Genotype	Tissue	Stage	replicate	EF1α	LTP1	LTP2	LTP3	LTP4		EF1α	LAT52	NTP	PME1	PME2	OLE	bGLU
Leccino	Pistil	S7-S10	R1	18.512	14.588	27.764	16.421	16.211		19.009	20.289	20.087	21.707	22.071	27.786	20.052
			R2	18.354	14.603	27.516	16.39	16.146		19.164	20.552	20.245	21.736	22.04	27.634	19.722
			R3	18.385	14.54	27.448	16.326	16.127		19.111	19.614	20.286	21.028	21.218	27.015	20.341
	Anther	S7-S10	R1	19.118	17.168	31.372	19.189	19.693		19.182	16.556	14.996	14.782	14.791	25.206	14.827
			R2	19.021	17.174	31.501	19.093	19.629		19.138	15.865	15.146	15.153	15.205	25.558	14.963
			R3	19.042	17.158	32.429	19.125	19.703		19.267	15.991	14.657	15.215	15.116	26.077	15.15
Frantoio	Pistil	S7-S10	R1	17.413	14.793	27.136	15.645	16.449		18.608	19.213	17.912	20.177	19.317	28.177	20.964
			R2	17.116	14.725	26.521	15.602	16.491		18.699	20.18	18.607	20.258	20.206	28.984	20.389
			R3	17.119	14.74	26.387	15.571	16.508		18.769	18.276	18.932	20.844	20.78	29.155	20.333
	Anther	S7-S10	R1	16.706	18.631	32.256	24.283	21.969		19.795	16.405	14.868	15.182	15.106	25.8	15.923
			R2	16.858	18.771	31.054	24.12	21.81		19.759	16.294	14.594	15.592	15.439	25.528	15.588
			R3	16.851	18.683	31.112	24.261	21.787		19.78	15.834	14.723	15.523	15.342	25.199	15.636
Genotype	Tissue	Stage	replicate	EF1α	LAT52	PME2	OLE	bGLU		EF1a	NTP	PME1
Leccino	Anther	S5	R1	18.7781	16.008	15.581	26.212	15.312		18.53	14.254	14.567
			R2	18.7191	16.009	15.562	26.353	15.354		18.42	14.576	14.818
			R3	18.8033	16.011	15.484	26.166	15.32		18.655	14.621	15.031
	Anther	S7-S8	R1	19.5815	15.367	15.347	26.335	15.02		19.345	13.893	14.346
			R2	19.5455	15.412	15.371	26.558	15.108		19.876	14.754	15.201
			R3	19.6012	15.406	15.373	26.515	15.145		19.234	14.266	14.632
Frantoio	Anther	S5	R1	18.6268	15.269	15.123	25.922	15.243		18.32	18.546	18.21
			R2	18.3695	15.228	15.003	26.05	15.165		18.556	18.923	18.478
			R3	18.4192	15.201	15.017	25.988	15.155		18.987	18.256	18.397
	Anther	S7-S8	R1	20.3731	15.405	15.97	26.326	15.577		20.215	14.298	15.254
			R2	20.3931	15.394	16.029	26.51	15.618		20.109	14.043	15.013
			R3	20.3453	15.334	15.988	26.314	15.633		20.498	14.322	15.208
